# Supplementary material for: Predicting the Risk of Metastases by PSMA-PET/CT—Evaluation of 335 Men with Treatment-Naïve Prostate Carcinoma
Source: Cancers (Basel). 2021 Mar 25;13(7):1508. doi: 10.3390/cancers13071508 (PMC8037082; doi:10.3390/cancers13071508)
Supplement: Supplementary file 1 [file cancers-13-01508-s001.zip]

Archive with 2 entries (2 files):
- Table-4-7_Supplementary_file_1_Univariate-Analysis.docx
- Table-8_Supplementary-File-2_ROC-curve-of-68Ga-and-18F.docx
